# Supplementary material for: Epidemiology, Virology, and Control of Highly Pathogenic Avian Influenza in Kazakhstan
Source: Pathogens. 2025 Oct 24;14(11):1084. doi: 10.3390/pathogens14111084 (PMC12655665; doi:10.3390/pathogens14111084)
Supplement: Supplementary file 1 [file pathogens-14-01084-s001.zip]

Archive with 1 entries (1 files):
- pathogens-3917498-supplementary.pdf
